# Supplementary material for: Analysis of influencing factors of no/low response to preoperative concurrent chemoradiotherapy in locally advanced rectal cancer
Source: PLoS One. 2020 Jun 10;15(6):e0234310. doi: 10.1371/journal.pone.0234310 (PMC7286508; doi:10.1371/journal.pone.0234310)
Supplement: S1 Data — (XLSX) [file pone.0234310.s001.xlsx]

## Sheet: Sheet1
number	no/low response	age	gender	T	N	CEA	Pathological pattern	CD44v6	TSAI	TSAO	TSA	TML	TMD	RTV	ATV	TC	Z1	Z2
1	1	5	1	1	2	2	1	1	1	2	2	4	2	4	4	2	0.309171	0.820686
2	1	3	1	3	1	2	1	1	1	1	2	2	2	3	3	2	0.679832	0.820686
3	1	4	1	2	1	2	1	1	3	2	2	2	2	3	3	2	0.679832	0.820686
4	0	5	1	3	2	1	1	1	1	1	2	4	2	3	3	2	0.679832	0.820686
5	0	4	1	2	0	2	1	1	2	1	2	2	2	3	3	3	0.852834	0.820686
6	0	3	1	2	0	2	1	1	1	1	2	3	2	2	3	2	0.909702	0.820686
7	0	2	1	2	1	2	1	1	4	3	2	3	1	3	3	3	0.852834	0.820686
8	0	5	2	3	1	2	1	1	1	1	2	3	2	2	2	2	0.909702	0.820686
9	0	3	1	1	2	2	1	1	1	2	2	3	3	2	3	3	0.964906	0.820686
10	0	3	2	2	0	2	1	1	1	1	2	3	1	3	3	3	0.852834	0.820686
11	0	2	1	2	0	1	1	1	1	1	2	4	2	2	3	3	0.964906	0.820686
12	0	3	1	2	0	2	1	1	2	2	2	2	1	2	2	2	0.909702	0.820686
13	0	4	2	3	2	2	1	1	3	4	2	3	1	2	2	2	0.909702	0.820686
14	0	4	2	2	1	2	1	1	2	1	2	3	2	2	2	2	0.909702	0.820686
15	0	3	1	2	1	2	1	1	1	1	2	3	2	2	2	3	0.964906	0.820686
16	0	3	1	2	1	2	1	1	1	1	2	2	2	2	2	2	0.909702	0.820686
17	0	2	2	2	2	1	2	1	2	2	1	1	2	1	2	2	0.979508	0.973455
18	0	4	2	2	1	2	1	1	2	2	1	3	3	1	1	2	0.979508	0.973455
19	0	3	2	3	1	2	1	1	1	1	1	3	2	2	2	2	0.909702	0.973455
20	0	4	2	1	2	2	1	1	2	1	1	3	2	1	1	1	0.945987	0.973455
21	0	4	2	2	2	1	1	1	4	3	1	4	4	2	1	4	0.986849	0.973455
22	0	3	2	2	1	1	1	1	2	2	1	2	2	2	1	4	0.986849	0.973455
23	0	1	1	2	0	1	2	1	1	1	1	1	2	1	1	3	0.992393	0.973455
24	0	5	1	2	0	1	2	1	1	1	1	2	2	1	1	2	0.979508	0.973455
25	0	3	1	2	1	2	1	1	4	2	1	2	2	2	2	4	0.986849	0.973455
26	0	3	1	2	1	1	2	1	1	1	1	2	2	1	2	3	0.992393	0.973455
27	0	2	1	2	2	2	1	1	1	2	1	2	3	1	1	2	0.979508	0.973455
28	0	1	2	1	1	1	1	1	1	1	1	2	2	1	1	3	0.992393	0.973455
29	0	5	2	2	2	2	1	1	1	1	1	2	2	1	1	3	0.992393	0.973455
30	0	4	2	2	1	1	1	1	1	2	1	2	1	1	1	2	0.979508	0.973455
31	0	4	2	3	1	2	1	1	2	1	1	2	2	1	1	3	0.992393	0.973455
32	0	3	2	3	1	1	1	1	1	3	1	1	2	1	1	3	0.992393	0.973455
33	0	4	2	3	1	1	1	1	1	1	1	1	2	1	1	5	0.998972	0.973455
34	1	2	1	2	1	2	1	2	1	1	4	3	2	5	5	2	0.03344	0.02917
35	1	1	1	2	1	1	1	2	1	1	2	3	2	3	4	1	0.222008	0.658586
36	0	5	2	1	2	1	1	2	3	2	2	3	3	2	2	1	0.575176	0.658586
37	0	2	1	2	2	2	1	2	1	2	2	2	2	2	3	2	0.787011	0.658586
38	1	3	1	2	1	2	2	2	2	2	2	4	3	2	2	2	0.787011	0.658586
39	0	3	1	2	0	1	1	2	1	1	2	3	1	2	2	1	0.575176	0.658586
40	1	5	1	3	2	1	1	2	3	1	2	4	3	2	2	1	0.575176	0.658586
41	0	4	1	2	2	2	2	2	2	2	2	3	3	2	2	1	0.575176	0.658586
42	0	3	1	2	0	2	1	2	2	1	2	3	2	2	2	1	0.575176	0.658586
43	0	3	2	2	1	1	2	2	3	1	2	3	3	2	2	1	0.575176	0.658586
44	0	3	1	2	2	1	1	2	1	1	2	2	2	2	2	2	0.787011	0.658586
45	1	3	1	3	1	2	1	2	2	1	2	2	2	2	2	2	0.787011	0.658586
46	0	3	1	1	2	2	1	2	2	1	2	3	3	1	1	1	0.865297	0.658586
47	0	4	2	2	1	2	2	2	2	1	1	2	2	2	2	2	0.787011	0.939232
48	0	2	2	2	1	1	1	2	2	1	1	2	2	1	1	1	0.865297	0.939232
49	0	2	1	2	2	2	1	2	1	1	1	2	2	1	1	1	0.865297	0.939232
50	0	2	1	1	1	2	1	2	1	1	1	2	2	1	1	1	0.865297	0.939232
51	0	3	2	2	2	1	1	2	2	1	1	3	2	1	1	1	0.865297	0.939232
52	0	4	2	2	2	1	1	2	2	2	1	2	2	1	1	1	0.865297	0.939232
53	0	3	2	2	1	1	1	2	1	1	1	3	2	1	1	2	0.946038	0.939232
54	1	3	2	2	2	1	1	2	1	1	1	2	1	1	1	2	0.946038	0.939232
55	1	3	1	2	2	1	2	3	1	2	4	4	3	5	5	1	0.004628	0.012506
56	1	5	2	3	1	2	1	3	1	1	4	3	3	5	5	2	0.01253	0.012506
57	1	3	1	3	1	2	1	3	2	2	3	3	4	4	5	1	0.021584	0.092122
58	1	4	2	2	0	2	1	3	1	1	2	1	3	3	3	1	0.094747	0.448434
59	1	5	1	2	1	2	1	3	1	1	2	3	2	3	3	1	0.094747	0.448434
60	1	3	1	2	1	1	1	3	3	1	2	2	2	4	4	1	0.021584	0.448434
61	0	4	1	2	2	1	1	3	1	2	2	3	2	4	4	3	0.141122	0.448434
62	0	3	2	2	1	1	1	3	2	2	2	3	3	2	2	2	0.57542	0.448434
63	1	3	2	2	1	2	1	3	1	2	2	3	2	2	2	2	0.57542	0.448434
64	1	2	2	2	2	1	1	3	1	2	2	2	2	2	2	2	0.57542	0.448434
65	0	2	2	3	1	1	1	3	2	1	2	2	3	1	2	1	0.702033	0.448434
66	0	2	1	2	0	1	1	3	2	1	2	4	2	3	4	4	0.680267	0.448434
67	0	1	2	2	2	2	1	3	1	1	2	2	2	2	2	3	0.787178	0.448434
68	0	2	1	2	2	1	1	3	2	4	1	2	3	1	2	2	0.865413	0.86692
69	1	3	2	2	2	2	1	3	2	2	1	4	3	1	1	1	0.702033	0.86692
70	0	3	1	1	2	1	1	3	2	2	1	2	2	2	2	5	0.964974	0.86692
71	0	3	1	2	1	2	1	3	1	4	1	2	4	1	1	2	0.865413	0.86692
72	1	1	1	2	1	1	1	4	1	4	4	3	3	5	5	1	0.001702	0.005309
73	1	3	2	2	1	1	1	4	3	1	4	3	3	5	5	1	0.001702	0.005309
74	1	3	1	1	1	1	1	4	2	1	3	4	2	3	3	1	0.036969	0.041013
75	0	3	1	1	2	1	1	4	1	1	2	3	3	2	3	2	0.332034	0.255213
76	1	4	2	2	2	1	2	4	3	2	2	2	3	2	2	1	0.154074	0.255213
77	1	4	2	2	1	2	1	4	2	2	2	3	3	2	2	1	0.154074	0.255213
78	1	4	2	1	2	1	1	4	1	1	2	2	2	2	2	4	0.787346	0.255213
79	0	2	1	3	1	1	1	4	2	2	1	2	2	2	2	3	0.575664	0.73302
